# Supplementary material for: A New Pearl in Chronic Venous Disease Pathophysiology—The Duplex Ultrasound and the Elastographic Features of Lymph Nodes Varicose Veins in the Groin
Source: Diagnostics (Basel). 2026 Mar 18;16(6):905. doi: 10.3390/diagnostics16060905 (PMC13024983; doi:10.3390/diagnostics16060905)
Supplement: Supplementary file 1 [file diagnostics-16-00905-s001.zip]

Archive with 2 entries (2 files):
- Movie Clip 2.mp4
- Movie Clip 1.mp4
